# Supplementary material for: UME6 Is Involved in the Suppression of Basal Transcription of ABC Transporters and Drug Resistance in the ρ+ Cells of Saccharomyces cerevisiae
Source: Microorganisms. 2022 Mar 10;10(3):601. doi: 10.3390/microorganisms10030601 (PMC8953597; doi:10.3390/microorganisms10030601)
Supplement: Supplementary file 1 [file microorganisms-10-00601-s001.zip]

Archive with 2 entries (2 files):
- Figure S1 for microorganisms.pptx
- Table S1 for microorganisms.xlsx
