# Supplementary material for: UME6 Is Involved in the Suppression of Basal Transcription of ABC Transporters and Drug Resistance in the ρ+ Cells of Saccharomyces cerevisiae
Source: Microorganisms. 2022 Mar 10;10(3):601. doi: 10.3390/microorganisms10030601 (PMC8953597; doi:10.3390/microorganisms10030601)
Supplement: Supplementary file 1 [file microorganisms-10-00601-s001.zip › Table S1 for microorganisms.xlsx]

## Sheet: Sheet1
Table S1 Primers used for qRT–PCR
Genes	Forward sequence (5' → 3')	Reverse sequence (5' → 3')
ACT1	CAAATTATGTTTGAAACTTTCAACGTTCCAG	ACGTGAGTAACACCATCACCGGAATC
PDR1	CTCCGTGGCTAAAAACACGCAGT	TGTCGCATGTGAAGTCCACGTAGT
PDR3	TACCGCAGAAGGAGGATAGTTCCCA	GCTTAATCGCAGTGTCCAGATGCTGTAC
PDR5	CTCTGAGAGAACCCTGAACAAAGATATGCTA	ATAGCTTCACGGCTTGCTTCATCGT
PDR10	TTGCAAGAGGGCGGACAAACTGTAT	TCTCTCCAAATGGCAAAATAATCTTGACTAGC
SNQ2	CACCGAACCTTCCATCCGCTAATGT	TGTCCAGAAGCCAGGCATCAATGAG
YOR1	GTGGTGCTATCGCCAAGGATGACTT	AATTGGAGCCCTCTTCTTCCACTGC
RPS9B	GTGGTGCTAGACCAGGTAGAGTTGC	ATTCTTCGTCTTCGGCTTCTTCAGCA
